# Supplementary material for: Customizable 3D Printed Implants Containing Triamcinolone Acetonide: Development, Analysis, Modification, and Modeling of Drug Release
Source: Pharmaceutics. 2023 Aug 8;15(8):2097. doi: 10.3390/pharmaceutics15082097 (PMC10459585; doi:10.3390/pharmaceutics15082097)
Supplement: Supplementary file 1 [file pharmaceutics-15-02097-s001.zip]

Archive with 1 entries (1 files):
- pharmaceutics-2317108-supplementary.pdf
